# Supplementary material for: Evaluation of the Antifungal Activity of the Polyphenol Formulation Viroelixir Against Candida albicans
Source: Antibiotics (Basel). 2026 Apr 21;15(4):420. doi: 10.3390/antibiotics15040420 (PMC13113709; doi:10.3390/antibiotics15040420)
Supplement: Supplementary file 1 [file antibiotics-15-00420-s001.zip]

Archive with 1 entries (1 files):
- antibiotics-4147323-supplementary.pdf
